# Supplementary material for: Positional plasticity in regenerating Amybstoma mexicanum limbs is associated with cell proliferation and pathways of cellular differentiation
Source: BMC Dev Biol. 2015 Nov 23;15:45. doi: 10.1186/s12861-015-0095-4 (PMC4657325; doi:10.1186/s12861-015-0095-4)
Supplement: Additional file 1: Table S1. — Probesets with interaction term p < 0.05. (XLSX 227 kb) [file 12861_2015_95_MOESM1_ESM.xlsx]

## Sheet: Significant for Interaction
Supplemental Table 1. Probesets with interaction term p<0.05.
			Interaction	T-Test Probability values
Probe ID	Gene Name	Gene Symbol	Probability	AvB distal	AvB proximal	AvE distal	AvE proximal	BvE distal	BvE proximal	Cluster ID
axo00121-r_at	elastin microfibril interfacer 3 [Homo sapiens]	EMILIN3	0.000231708	0.0675975	0.00158047	0.223762	0.0896349	0.123778	0.00136507	1
axo00291-r_at	olfactomedin 2 [Homo sapiens]	OLFM2	0.019964	0.3259	0.41415	0.680908	8.80753e-05	0.446721	0.0232591	1
axo01256-r_at	odd-skipped related 1 [Homo sapiens]	OSR1	0.00137339	0.791617	0.00667679	0.338045	0.226083	0.0415503	0.00508465	1
axo02696-f_at	C1q and tumor necrosis factor related protein 6 [Homo sapiens]	C1QTNF6	0.044057	0.466385	0.0089718	0.987552	0.627617	0.52962	0.0188935	1
axo03135-r_at	C1q and tumor necrosis factor related protein 1 [Homo sapiens]	C1QTNF1	0.0138905	0.0761499	0.000627563	0.673745	0.0662575	0.0532849	0.00202821	1
axo04367-f_at	calcyphosine-like [Homo sapiens]	CAPSL	0.000190453	0.252932	0.0372114	0.0973235	0.00981434	0.421854	0.00212823	1
axo05140-r_at	retinal pigment epithelium-specific protein 65kDa [Homo sapiens]	RPE65	0.000461236	0.160347	0.0020949	0.229495	0.209043	0.402642	0.00169876	1
axo05141-f_at	retinal pigment epithelium-specific protein 65kDa [Homo sapiens]	RPE65	0.0323956	0.0848782	0.00152533	0.289283	0.0375287	0.272812	0.00564463	1
axo05464-r_at	Parkinson disease protein 7 [Homo sapiens]	PARK7	0.033365	0.107206	0.0485718	0.782943	0.0374592	0.253838	0.00150801	1
axo07097-r_at	growth differentiation factor 5 preproprotein [Homo sapiens]	GDF5	0.00079297	0.535876	0.00456388	0.547032	0.504549	0.363674	0.00285581	1
axo07288-f_at	forkhead box C1 [Homo sapiens]	FOXC1	0.0122932	0.300364	0.000289364	0.660145	0.213693	0.37248	0.000718135	1
axo07656-f_at	alpha 2 type IX collagen [Homo sapiens]	COL9A2	0.0479467	0.218355	0.0226096	0.34198	0.0747034	0.00220109	0.00516735	1
axo08685-r_at	retinal G-protein coupled receptor isoform 1 [Homo sapiens]	RGR	0.000710164	0.320128	0.0147743	0.755055	0.00848408	0.193302	0.00163839	1
axo09845-f_at	cyclin-dependent kinase-like 1 [Homo sapiens]	CDKL1	0.00284718	0.871201	0.00230993	0.386643	0.181338	0.2924	0.000315841	1
axo10332-f_at	angiopoietin-like 1 precursor [Homo sapiens]	ANGPTL1	0.0384301	0.896066	0.00653431	0.452757	0.161116	0.747799	0.055366	1
axo10429-f_at	G-protein coupled receptor 37 like 1 [Homo sapiens]	GPR37L1	0.0137486	0.00213782	0.00188497	0.437144	0.0209529	0.0261442	0.124848	1
axo10800-r_at	heparan sulfate D-glucosaminyl 3-O-sulfotransferase 1 precursor [Homo sapiens]	HS3ST1	0.0209966	0.058886	0.260211	0.897506	0.00246345	0.233057	0.000556749	1
axo12103-f_at	Cdc42 effector protein 3 [Homo sapiens]	CDC42EP3	0.0338827	0.43758	0.00165376	0.909713	0.0570756	0.476908	0.00608112	1
axo12631-r_at	leukocyte cell derived chemotaxin 1 isoform 1 precursor [Homo sapiens]	LECT1	0.00826801	0.253091	0.0144008	0.948809	0.126632	0.260653	0.0116559	1
axo13260-r_at	aggrecan isoform 2 precursor [Homo sapiens]	ACAN	0.0279483	0.180304	0.0174978	0.304268	0.755414	0.409629	0.017143	1
axo14796-r_at	latrophilin 3 precursor [Homo sapiens]	LPHN3	0.0213123	0.139316	0.00192427	0.981627	0.0147565	0.12872	0.0441531	1
axo15921-f_at	dapper 1 isoform 1 [Homo sapiens]	DACT1	0.00383103	0.923032	0.0112492	0.330636	0.353679	0.572508	0.0111922	1
axo16202-f_at	ermin, ERM-like protein isoform a [Homo sapiens]	ERMN	0.000220561	0.903379	0.0113285	0.389923	0.372181	0.386718	0.0112902	1
axo17309-r_at	solute carrier family 7, member 10 [Homo sapiens]	SLC7A10	0.0189632	0.254012	0.226745	0.651544	0.0256331	0.384464	0.00866329	1
axo17422-f_at	RGM domain family, member A [Homo sapiens]	RGMA	0.00438618	0.156277	0.00236753	0.330759	0.336228	0.426785	0.00501865	1
axo17459-r_at	retinal G-protein coupled receptor isoform 2 [Homo sapiens]	RGR	0.00039433	0.12085	0.000917361	0.372367	0.0219263	0.0277825	0.000133508	1
axo17508-f_at	carboxypeptidase A6 isoform 1 precursor [Homo sapiens]	CPA6	0.00197494	0.0494374	0.0378847	0.267957	0.0907742	0.720709	0.0123662	1
axo17577-f_at	RGM domain family, member B [Homo sapiens]	RGMB	0.0405836	0.384876	0.00728931	0.754611	0.646332	0.282083	0.00478847	1
axo18044-f_at	peroxisomal carnitine O-octanoyltransferase isoform 2 [Homo sapiens]	CROT	0.0255483	0.526018	0.0271643	0.045114	0.0229018	0.280563	0.00152448	1
axo18045-f_at	cadherin 19, type 2 preproprotein [Homo sapiens]	CDH19	0.0176546	0.189365	0.000393938	0.903015	0.133124	0.0166645	0.0356525	1
axo18661-f_at	RAS-like family 11 member B [Homo sapiens]	RASL11B	0.00965875	0.312488	0.000957371	0.426003	0.418847	0.115599	0.000585469	1
axo19589-f_at	transmembrane protein 47 [Homo sapiens]	TMEM47	0.0321562	0.610111	0.00160482	0.934997	0.474874	0.535968	0.00011511	1
axo19638-f_at	cadherin 20, type 2 preproprotein [Homo sapiens]	CDH20	0.0481137	0.230585	0.00667898	0.619136	0.160103	0.147986	0.031377	1
axo24102-f_at	MGC81611 protein [Xenopus laevis]	MGC81611 protein [Xenopus laevis]	0.0414682	0.409379	0.12702	0.0896111	0.00551418	0.0441034	6.69667e-05	1
axo24375-f_at	PREDICTED: similar to Myosin-3 (Myosin heavy chain 3), partial [Danio rerio]	PREDICTED: similar to Myosin-3 (Myosin heavy chain 3), partial [Danio rerio]	0.00078172	0.0443655	0.00686439	0.171491	0.65267	0.262651	0.00613355	1
axo24568-f_at	Setbp1	Setbp1	0.0340161	0.32318	0.00155573	0.566551	0.929069	0.153188	0.000605428	1
axo24673-f_at	ESRRG	ESRRG	0.00213364	0.358094	0.0144417	0.699514	0.0838791	0.425249	0.00565619	1
axo24769-f_at	Gfra4	Gfra4	0.00836441	0.857078	0.0370368	0.106012	0.00912807	0.236804	0.00135608	1
axo25672-f_at	SEMA5A	SEMA5A	0.00272111	0.760923	0.00987557	0.281796	0.00116235	0.248092	0.0528631	1
axo27459-f_at	RBM24	RBM24	0.0248042	0.979531	0.0379338	0.28228	0.916621	0.334406	0.0441613	1
axo27983-f_at	No Hit	No Hit	0.0361044	0.00504439	0.0106718	0.736938	0.0477071	0.0397062	0.0458144	1
axo28016-f_at	No Hit	No Hit	3.19275e-05	0.756937	0.000164599	0.942664	0.649798	0.824985	0.000362935	1
axo05267-f_at	UDP glucuronosyltransferase 2 family, polypeptide A2 [Homo sapiens]	UGT2A2	0.00817626	0.605324	0.106052	0.454393	0.0114843	0.716894	0.0434499	2
axo05292-r_at	ATP-binding cassette, sub-family C, member 8 [Homo sapiens]	ABCC8	0.0431955	0.944565	0.00553206	0.69891	0.157068	0.688089	0.19273	2
axo12642-r_at	superiorcervical ganglia, neural specific 10 [Homo sapiens]	STMN2	0.00749095	0.202325	0.148829	0.23328	0.0617396	0.635117	0.0388782	2
axo00716-r_at	protein kinase-like protein SgK493 [Homo sapiens]	SGK493	0.00713529	0.00955789	0.0282911	0.574221	0.000995999	0.00659424	0.906753	3
axo01917-f_at	Meis homeobox 2 isoform d [Homo sapiens]	MEIS2	0.00137672	0.0706331	0.0525	0.0707165	0.00288813	0.528762	0.0133371	3
axo02345-f_at	lysozyme G-like 2 [Homo sapiens]	LYG2	0.00547658	0.239197	0.244296	0.446192	0.00950664	0.493915	0.0254906	3
axo02516-f_at	family with sequence similarity 19 (chemokine (C-C motif)-like), member A2 [Homo sapiens]	FAM19A2	0.00836446	0.254985	0.0489192	0.935768	0.00288208	0.234381	0.016262	3
axo05155-r_at	transmembrane protein 176B isoform a [Homo sapiens]	TMEM176B	0.0109578	0.017984	0.0148702	0.497376	0.0211467	0.0284689	0.302687	3
axo07320-r_at	complement component 7 precursor [Homo sapiens]	C7	0.0181452	0.0526855	0.0182388	0.654352	0.00039559	0.394659	0.309627	3
axo08449-r_at	cholinergic receptor, nicotinic, alpha 4 subunit precursor [Homo sapiens]	CHRNA4	0.00780711	0.116842	0.439679	0.148117	0.0228903	0.651587	0.0249215	3
axo08984-f_at	growth arrest-specific 6 isoform 1 precursor [Homo sapiens]	GAS6	0.0109115	0.0400164	0.00542238	0.336871	0.00517464	0.0161209	0.573214	3
axo11233-f_at	delta-like 1 [Homo sapiens]	DLL1	0.00482154	0.603234	0.484829	0.87891	4.52513e-05	0.944337	0.0041309	3
axo11726-r_at	spondin 1, extracellular matrix protein [Homo sapiens]	SPON1	0.00502539	0.664659	0.0212063	0.747366	0.000603596	0.521946	0.8356	3
axo12061-f_at	olfactomedin 4 precursor [Homo sapiens]	OLFM4	6.11193e-05	0.00890476	0.0481576	0.797038	0.00299504	0.014353	0.0201745	3
axo16074-f_at	Di-Ras2 [Homo sapiens]	DIRAS2	0.00193054	0.744496	0.386577	0.826578	0.00923375	0.480262	0.00396444	3
axo16251-f_at	tetratricopeptide repeat domain 19 [Homo sapiens]	TTC19	0.000948478	0.181959	0.0143606	0.0317148	0.00673975	0.0332401	0.256886	3
axo16944-r_at	testis expressed sequence 2 [Homo sapiens]	TEX2	0.00232501	0.0603971	0.229619	0.638308	0.000922458	0.278254	0.00573038	3
axo17557-f_at	sal-like 4 [Homo sapiens]	SALL4	0.000201954	0.425188	0.457094	0.761532	0.00112001	0.377144	0.00317945	3
axo17624-f_at	UDP-N-acetyl-alpha-D-galactosamine:polypeptide N-acetylgalactosaminyltransferase-like 1 [Homo sapiens]	GALNTL1	0.0151278	0.232053	0.0570681	0.651932	0.00167171	0.396157	0.0300371	3
axo27991-f_at	QKI	QKI	0.00128458	0.864531	0.0106251	0.573177	0.000939692	0.607005	0.473795	3
axo28374-f_at	SNAPIN	SNAPIN	0.000771484	0.426157	0.0282175	0.690558	0.000274188	0.717749	0.00115113	3
axo28482-f_at	No Hit	No Hit	0.00296794	0.399731	0.0310989	0.351194	0.00257443	0.826014	0.00918811	3
axo29740-f_at	MBOAT2	MBOAT2	0.011339	0.521831	0.0106383	0.25326	0.0121018	0.158446	0.861715	3
axo31399-f_at	No Hit	No Hit	0.00112468	0.674912	0.00241765	0.137632	0.00172327	0.28884	0.471441	3
axo31452-f_at	No Hit	No Hit	0.00241238	0.981535	0.00365759	0.243399	0.000992362	0.268916	0.130644	3
axo00433-f_at	splA/ryanodine receptor domain and SOCS box containing 4 [Homo sapiens]	SPSB4	0.00989314	0.0477741	0.0621747	0.226038	0.941719	0.00573118	0.0437262	4
axo03581-f_s_at	reticulon 4 isoform E [Homo sapiens]	RTN4	0.022184	0.00681	0.389886	0.817943	0.0245388	0.0622525	0.00337803	4
axo06575-r_at	protein phosphatase 1, regulatory (inhibitor) subunit 12A isoform b [Homo sapiens]	PPP1R12A	0.000934665	0.0156731	0.786853	0.0443884	0.0374301	0.00343276	0.0263855	4
axo12386-f_at	UDP-glucose pyrophosphorylase 2 isoform a [Homo sapiens]	UGP2	0.00674212	0.0772192	1	0.062158	0.148932	0.0158558	0.149004	4
axo13055-f_at	HMG-box transcription factor 1 [Homo sapiens]	HBP1	0.000677205	0.0392946	0.76719	0.372162	0.221496	0.00678992	0.308545	4
axo24464-f_at	hypothetical protein LOC379458 [Xenopus laevis]	hypothetical protein LOC379458 [Xenopus laevis]	0.0162658	0.435408	0.0770865	0.0697359	0.270268	0.00648841	0.659768	5
axo01543-f_at	transmembrane protein 56 [Homo sapiens]	TMEM56	0.00917121	0.0144089	0.00731798	0.000409036	0.559616	0.000928966	0.0104513	6
axo02953-f_at	zinc finger protein 198 [Homo sapiens]	ZMYM2	0.0151133	0.265635	0.000567661	0.756349	0.00785236	0.236201	0.384845	6
axo05562-f_at	nuclear receptor subfamily 2, group C, member 1 isoform c [Homo sapiens]	NR2C1	0.032378	0.151956	0.00513163	0.16451	0.00232472	0.069613	0.0439873	6
axo09689-r_at	ubiquitin-activating enzyme 3 isoform 1 [Homo sapiens]	UBA3	0.0028358	0.0417228	0.00187016	0.0714097	0.00667755	0.0209691	0.0926911	6
axo12463-f_at	EBNA1 binding protein 2 [Homo sapiens]	EBNA1BP2	0.00221344	0.945521	0.00547058	0.747349	0.566632	0.683747	0.00198221	6
axo13625-f_at	hyaluronan binding protein 4 [Homo sapiens]	HABP4	0.0466864	0.0793239	0.00192644	0.607712	0.081927	0.11873	0.0503738	6
axo02493-r_at	parathyroid hormone 2 preproprotein [Homo sapiens]	PTH2	0.0317591	0.0284014	0.00715638	0.357323	0.0120505	0.11819	0.544713	7
axo04666-f_at	zinc finger protein 629 [Homo sapiens]	ZNF629	0.000573033	0.20447	0.0910146	0.0139323	0.0297959	0.00940175	0.0674471	7
axo06013-r_at	zinc finger protein 213 [Homo sapiens]	ZNF213	0.00126178	0.382534	0.0202141	0.0663137	0.00676802	0.0340186	0.767636	7
axo08809-r_at	SWI/SNF related, matrix associated, actin dependent regulator of chromatin, subfamily b, member 1 isoform a [Homo sapiens]	SMARCB1	0.0117465	0.0353296	0.0412633	0.43489	0.0126902	0.0742166	0.219666	7
axo09194-f_at	high mobility group AT-hook 2 isoform a [Homo sapiens]	HMGA2	0.0363619	0.0559937	0.0140785	0.136225	0.0131227	0.182203	0.36413	7
axo12608-f_at	nucleophosmin/nucleoplasmin 3 [Homo sapiens]	NPM3	0.00160931	0.497917	0.00110066	0.203584	0.00268736	0.0213864	0.71172	7
axo15175-f_at	pre-mRNA processing factor 31 homolog [Homo sapiens]	PRPF31	0.0184208	0.125985	0.00457483	0.900537	0.00220696	0.0436306	0.54008	7
axo16393-r_at	cell division cycle 37 homolog (S. cerevisiae)-like 1 [Homo sapiens]	CDC37L1	0.00233081	0.116291	0.00145698	0.207763	0.0273565	0.0575131	0.859597	7
axo17391-f_at	ACN9 homolog [Homo sapiens]	ACN9	0.00445319	0.260715	0.00806791	0.979274	0.000165422	0.161967	0.0576449	7
axo20132-r_s_at	aminopeptidase O [Homo sapiens]	C9orf3	0.010348	0.0312345	0.018208	0.486056	0.00817323	0.0557093	0.159078	7
axo05106-f_at	retinaldehyde binding protein 1 [Homo sapiens]	RLBP1	0.0155154	0.241976	0.310464	0.533086	0.0144915	0.495277	0.0078252	8
axo07105-f_at	collapsin response mediator protein 1 isoform 2 [Homo sapiens]	CRMP1	0.0149832	0.851441	0.0343414	0.755408	0.0294679	0.781428	0.481254	8
axo09073-r_at	ubiquitin-conjugating enzyme E2G 1 [Homo sapiens]	UBE2G1	0.000372435	0.070577	0.61817	0.749762	0.000633625	0.137707	0.0057	8
axo10209-r_at	NADH dehydrogenase (ubiquinone) 1 beta subcomplex, 10, 22kDa [Homo sapiens]	NDUFB10	0.0227886	0.786148	0.0548058	0.460842	0.00297354	0.714477	0.0493336	8
axo10569-r_at	Wilms' tumour 1-associating protein isoform 1 [Homo sapiens]	WTAP	0.0324452	0.0906645	0.0803406	0.346699	0.0250601	0.089508	0.490242	8
axo12276-f_at	cyclic AMP phosphoprotein, 19 kD [Homo sapiens]	ARPP19	0.00608193	0.125499	0.0590014	0.322443	0.00177276	0.0576829	0.205685	8
axo12513-r_at	PKD2 interactor, golgi and endoplasmic reticulum associated 1 isoform b [Homo sapiens]	CBY1	0.0060565	0.356138	0.651381	0.385376	0.0272071	0.221062	0.0189461	8
axo15088-r_at	synovial sarcoma translocation, chromosome 18 isoform 1 [Homo sapiens]	SS18	0.0353556	0.286337	0.318588	0.451877	0.00450346	0.498728	0.0107605	8
axo15812-f_at	hypothetical protein LOC51244 [Homo sapiens]	C3orf19	0.00928955	0.756986	0.254365	0.199234	0.0409646	0.0622919	0.214911	8
axo16061-r_at	hypothetical protein LOC91298 [Homo sapiens]	C12orf29	0.00597344	0.126472	0.0138965	0.927656	0.00141846	0.198096	0.0357054	8
axo16800-f_at	SAPS domain family, member 3 [Homo sapiens]	SAPS3	0.00902636	0.138974	0.560234	0.301064	0.0367851	0.798011	0.0230018	8
axo16874-r_at	spermatid perinuclear RNA binding protein [Homo sapiens]	STRBP	0.00632879	0.784873	0.000867971	0.881549	0.00106312	0.69523	0.0138214	8
axo18633-f_at	ankyrin repeat, family A (RFXANK-like), 2 [Homo sapiens]	ANKRA2	0.000525689	0.119578	0.00148859	0.420326	0.000471176	0.260994	0.133941	8
axo19710-f_at	BRCA1 interacting protein C-terminal helicase 1 [Homo sapiens]	BRIP1	0.002987	0.665473	0.0141744	0.370608	0.00215252	0.129039	0.199986	8
axo19775-r_at	RNA U, small nuclear RNA export adaptor (phosphorylation regulated) [Homo sapiens]	PHAX	0.0154296	0.788834	0.0105975	0.816653	0.0117799	0.939198	0.27898	8
axo21616-r_at	PREDICTED: similar to hCG16180 [Monodelphis domestica]	hCG16180	0.00788758	0.141231	0.483568	0.354055	0.0212837	0.540883	0.00214101	8
axo00946-f_at	adenylate cyclase 4 [Homo sapiens]	ADCY4	0.00662677	0.731152	0.111864	0.169325	0.0504864	0.101608	0.139659	9
axo00995-f_at	vacuolar H+ ATPase C2 isoform b [Homo sapiens]	ATP6V1C2	0.029917	0.197414	0.58286	0.183589	0.00868049	0.941316	0.00561524	9
axo02521-r_at	ATP-binding cassette, sub-family B, member 5 [Homo sapiens]	ABCB5	0.0153705	0.32366	0.0768462	0.989394	0.0056231	0.424365	0.00145027	9
axo02592-f_at	aldehyde dehydrogenase 1 family, member L2 [Homo sapiens]	ALDH1L2	0.025948	0.466544	0.0599789	0.443232	0.00997191	0.212645	0.00523389	9
axo03591-f_at	fibronectin 1 isoform 1 preproprotein [Homo sapiens]	FN1	0.00431217	0.0420248	0.606366	0.919146	0.0023481	0.0689195	0.00505855	9
axo04542-f_at	nuclear factor of kappa light polypeptide gene enhancer in B-cells 2 isoform b [Homo sapiens]	NFKB2	0.0379929	0.0460771	0.0634112	0.358522	0.00900682	0.101607	0.191506	9
axo04922-r_at	cathepsin A isoform a precursor [Homo sapiens]	CTSA	0.0482974	0.155416	0.535836	0.761062	0.0461342	0.191974	0.0254523	9
axo05430-f_at	adipose differentiation-related protein [Homo sapiens]	ADFP	0.0402429	0.0406068	0.265135	0.927624	0.016001	0.022576	0.00759586	9
axo05645-r_at	matrix metalloproteinase 2 isoform b [Homo sapiens]	MMP2	0.0484588	0.0140107	0.117787	0.0733986	0.0301083	0.233925	0.0966032	9
axo06752-f_at	solute carrier family 37 (glycerol-3-phosphate transporter), member 2 isoform 2 [Homo sapiens]	SLC37A2	0.0314678	0.1173	0.466576	0.421974	0.0273025	0.35187	0.03506	9
axo07029-r_at	serine (or cysteine) proteinase inhibitor, clade H, member 1 precursor [Homo sapiens]	SERPINH1	5.72848e-05	0.179567	0.0186686	0.108987	0.000262888	0.917928	0.00141789	9
axo07399-r_at	long-chain acyl-CoA dehydrogenase precursor [Homo sapiens]	ACADL	0.0174552	0.0993002	0.0994454	0.933662	0.00139395	0.705673	0.0213838	9
axo08175-f_at	matrix metalloproteinase 1 isoform 1 preproprotein [Homo sapiens]	MMP1	0.00315855	0.0609125	0.478535	0.101514	0.00114029	0.471319	0.00402927	9
axo08342-r_at	PRKC, apoptosis, WT1, regulator [Homo sapiens]	PAWR	0.0424357	0.706899	0.00426633	0.0999865	0.592206	0.18626	0.00297728	9
axo08385-f_at	phosphofructokinase, platelet [Homo sapiens]	PFKP	0.0401724	0.984716	0.740015	0.0876918	0.00239308	0.0295686	0.00333085	9
axo08849-f_at	secreted protein, acidic, cysteine-rich [Homo sapiens]	SPARC	0.00980113	0.289249	0.254834	0.762747	0.00255402	0.176862	0.00455895	9
axo09566-f_at	carboxylesterase 2 isoform 1 [Homo sapiens]	CES2	0.0453232	0.547083	0.655424	0.431891	0.00407576	0.232374	0.00364934	9
axo11314-f_at	actin-related protein 2 isoform b [Homo sapiens]	ACTR2	0.0101415	0.723045	0.0875495	0.89474	0.00924016	0.594225	0.0062164	9
axo11354-f_at	UDP-glucose pyrophosphorylase 2 isoform b [Homo sapiens]	UGP2	0.0145193	0.0999852	0.109025	0.126146	0.000371977	0.0243357	0.0543856	9
axo11748-f_at	cytochrome b, alpha polypeptide [Homo sapiens]	CYBA	0.00967411	0.411258	0.242754	0.297093	0.000418119	0.224746	0.0076624	9
axo12021-r_at	regeneration associated muscle protease isoform b [Homo sapiens]	PAMR1	0.00850175	0.359287	0.294705	0.215058	0.00226286	0.0608446	0.00170099	9
axo12285-f_at	flavin containing monooxygenase 3 isoform 2 [Homo sapiens]	FMO3	0.000302959	0.0303137	0.169062	0.147653	0.00259204	0.400066	0.000566764	9
axo12854-f_at	acyl-Coenzyme A oxidase 1 isoform b [Homo sapiens]	ACOX1	0.0138862	0.713183	0.702395	0.702604	0.00702227	0.397699	0.0106948	9
axo12948-f_at	angiopoietin-like 2 precursor [Homo sapiens]	ANGPTL2	0.00297131	0.225187	0.0443926	0.304623	0.00297223	0.959084	0.0100468	9
axo13570-r_at	regulator of G-protein signaling 10 isoform a [Homo sapiens]	RGS10	0.0424644	0.824562	0.38793	0.57975	0.00278596	0.42695	0.00393888	9
axo15187-r_at	C1q and tumor necrosis factor related protein 5 precursor [Homo sapiens]	C1QTNF5	0.00146506	0.462127	0.509751	0.101468	0.00127135	0.166288	0.00205808	9
axo15368-f_at	NMD3 homolog [Homo sapiens]	NMD3	0.0491755	0.778387	0.0167916	0.12506	0.0323759	0.108673	0.00142213	9
axo15467-r_at	legumain preproprotein [Homo sapiens]	LGMN	0.00541482	0.762483	0.838858	0.813529	0.00351468	0.847411	0.00509317	9
axo15820-f_at	PDZ domain containing 11 [Homo sapiens]	PDZD11	0.0228552	0.574392	0.155251	0.916037	0.0128612	0.0269249	0.00490052	9
axo17502-f_at	angiotensin II receptor-associated protein isoform a [Homo sapiens]	AGTRAP	0.0358697	0.0209872	0.67453	0.870208	0.0184201	0.106716	0.0268407	9
axo17598-f_at	TMEM9 domain family, member B [Homo sapiens]	TMEM9B	0.0255784	0.141288	0.337583	0.917855	0.00530286	0.034819	0.00504195	9
axo19057-f_at	phospholipase B domain containing 1 [Homo sapiens]	PLBD1	0.0147115	0.926961	0.250772	0.549812	0.00600074	0.598658	0.000760718	9
axo20840-f_s_at	selenoprotein P isoform 1 precursor [Homo sapiens]	SEPP1	0.039436	0.0596571	0.453015	0.757462	0.0147062	0.0435742	0.0101754	9
axo21366-f_at	HtrA serine peptidase 3 [Homo sapiens]	HTRA3	0.004356	0.216658	0.622005	0.828061	0.000556135	0.161487	0.000580886	9
axo24828-f_at	No Hit	No Hit	0.0199092	0.0949442	0.318248	0.816337	0.0111212	0.0873844	0.0241352	9
axo25641-f_at	No Hit	No Hit	0.0362475	0.319301	0.425552	0.641578	0.00578732	0.150813	0.0105936	9
axo25676-f_at	No Hit	No Hit	0.00726079	0.392369	0.538583	0.702146	0.0012575	0.849555	0.00583204	9
axo25710-f_at	PCDH7	PCDH7	0.00906771	0.116909	0.513665	0.288786	0.000366196	0.00841997	0.000163629	9
axo27665-f_at	DENND6B	DENND6B	0.00719987	0.694026	0.0122463	0.925943	0.00209325	0.877168	0.0721481	9
axo28428-f_at	GLA	GLA	0.03722	0.469299	0.705673	0.770056	0.0185095	0.463134	0.0164675	9
axo28527-f_at	No Hit	No Hit	0.00519704	0.965339	0.0362947	0.491349	0.00492752	0.267176	0.0459784	9
axo29257-f_at	No Hit	No Hit	0.0170434	0.350872	0.541965	0.494368	0.00816274	0.51215	0.015172	9
axo29385-f_at	No Hit	No Hit	0.0476407	0.395953	0.581715	0.731078	0.00340145	0.188034	0.00347486	9
axo29969-f_at	No Hit	No Hit	0.0186299	0.540501	0.773201	0.453387	0.00227481	0.225873	0.00228724	9
axo30173-f_at	No Hit	No Hit	0.0143149	0.138085	0.259911	0.222232	0.00160561	0.587989	0.00532318	9
axo30260-f_at	CTSH	CTSH	0.0293516	0.591551	0.148563	0.991149	1.54576e-05	0.620787	0.112875	9
axo31303-f_x_at	No Hit	No Hit	0.00853703	0.027215	0.342934	0.205663	0.0126236	0.563712	0.00575396	9
axo31475-f_s_at	No Hit	No Hit	0.0107547	0.206261	0.129404	0.418005	0.0184146	0.533657	0.0272045	9
axo31558-f_at	No Hit	No Hit	0.000279495	0.0911444	0.0303165	0.397923	0.00241039	0.128723	7.19322e-05	9
axo02395-r_at	cat eye syndrome critical region protein 1 isoform b [Homo sapiens]	CECR1	0.00464146	0.385325	0.00219981	0.129498	0.00246859	0.528761	0.893616	10
axo13172-f_at	PFTAIRE protein kinase 1 [Homo sapiens]	PFTK1	0.0471367	0.818849	0.0038037	0.335535	0.000299868	0.355236	0.401006	10
axo03196-f_at	parathyroid hormone-like hormone isoform 1 preproprotein [Homo sapiens]	PTHLH	0.0219776	0.0076222	0.100272	0.432363	0.00660864	0.0235011	0.203861	11
axo30359-f_at	SPRYD4	SPRYD4	0.00291899	0.608427	0.110447	0.00153338	0.980045	0.0232391	0.0483401	12
axo03408-f_at	calcipressin 1 isoform c [Homo sapiens]	RCAN1	0.00283898	0.149958	0.0188806	0.634834	0.0161352	0.0840589	0.70096	13
axo06341-f_at	plasminogen activator inhibitor type 1, member 2 isoform c precursor [Homo sapiens]	SERPINE2	0.0089795	0.38818	0.00860919	0.168812	0.724959	0.0214979	0.104856	13
axo04573-f_at	beta-tubulin cofactor E [Homo sapiens]	TBCE	0.00424348	0.181747	0.554043	0.130126	0.0270822	0.432107	0.00878927	15
axo11697-r_s_at	tubulin, beta, 2 [Homo sapiens]	TUBB2C	0.0269541	0.812277	0.196889	0.540016	0.00164034	0.465033	0.0129239	15
axo20902-f_s_at	tubulin, beta, 2 [Homo sapiens]	TUBB2C	0.00604536	0.273927	0.044213	0.77515	0.0115049	0.481329	0.0268309	15

## Sheet: Significant for Blastema Sample
Supplemental Table 1. Probesets with Interaction p>0.05 and cell population p<=0.05.
			Interaction	Cell Population	Amputation Site	T-Test Probability values
Probe ID	Gene Name	Gene Symbol	Probability	Probability	Probability	AvB distal	AvB proximal	AvE distal	AvE proximal	BvE distal	BvE proximal	Cluster ID
axo12770-f_at	WNT inhibitory factor 1 precursor [Homo sapiens]	WIF1	0.278125	0.00015021	0.097004	0.105798	2.05e-05	0.421771	0.0227708	0.304337	0.231678	7
axo20196-r_at	transforming growth factor, beta receptor II isoform A precursor [Homo sapiens]	TGFBR2	0.0577436	2.43e-07	1.52e-08	0.108059	2.38e-05	0.486248	0.606781	0.00593165	0.000425828	1
axo06557-f_at	growth arrest-specific 2 [Homo sapiens]	GAS2	0.420921	3.58e-06	1.23e-05	0.0318906	2.91e-05	0.614581	0.593265	0.00309185	0.0151102	1
axo10015-r_at	cellular retinoic acid binding protein 1 [Homo sapiens]	CRABP1	0.103484	0.000301631	0.0493508	0.00685015	0.000179662	0.614696	0.100876	0.0106095	0.281749	1
axo12455-r_at	MLLT11 protein [Homo sapiens]	MLLT11	0.424011	3.39e-06	0.016929	0.0142726	0.00019792	0.479576	0.0493665	0.0319082	0.0197344	6
axo03573-f_at	hypothetical protein LOC389658 [Homo sapiens]	FAM150A	0.203007	3.77e-06	0.204981	0.0696034	0.000243114	0.689247	0.00894859	0.149618	0.000922191	6
axo02353-r_at	chondroitin sulfate synthase 3 [Homo sapiens]	CHSY3	0.237022	0.0144783	0.000100178	0.576558	0.000274642	0.535721	0.0318631	0.954507	0.28038	2
axo06546-r_at	brain-derived neurotrophic factor isoform e [Homo sapiens]	BDNF	0.114796	9.64e-05	1.01e-07	0.182927	0.000329042	0.331411	0.0214282	0.0885689	0.00111101	2
axo13096-r_at	latrophilin 2 precursor [Homo sapiens]	LPHN2	0.0538217	0.00117658	3.42e-08	0.515121	0.000388762	0.259612	0.17226	0.133824	0.0391859	2
axo19505-r_at	interferon stimulated exonuclease gene 20kDa-like 2 [Homo sapiens]	ISG20L2	0.0822633	4.86e-05	0.0308349	0.00676976	0.000420166	0.494163	0.0241236	0.0974909	0.00542551	6
axo16348-f_at	ankyrin repeat and SOCS box-containing 6 isoform 1 [Homo sapiens]	ASB6	0.0614519	0.000226533	0.486432	0.0748217	0.000439992	0.146047	0.523958	0.471506	0.00253758	6
axo24180-f_at	PREDICTED: similar to TCF7L2 [Gallus gallus]	TCF7L2	0.0589197	3.87e-06	2.81e-07	0.100055	0.00045753	0.0629882	0.403784	0.0481786	0.00671301	1
axo02285-f_at	hypothetical protein LOC161424 [Homo sapiens]	C14orf21	0.458092	1.29e-06	0.783995	0.0168997	0.000524928	0.026817	0.00151068	0.45645	0.121689	7
axo20316-f_at	fibroblast growth factor 8 isoform A precursor [Homo sapiens]	FGF8	0.314491	1.15e-05	0.904968	0.0559146	0.000533256	0.787494	0.0175833	0.12957	0.00214096	6
axo06511-f_at	protocadherin 15 isoform CD3-2 precursor [Homo sapiens]	PCDH15	0.0518178	0.000320168	0.00763463	0.371614	0.000559961	0.37	0.0403903	0.0733412	0.00633521	1
axo04303-f_at	transcription factor AP-2 alpha isoform c [Homo sapiens]	TFAP2A	0.185728	0.000417463	2.48e-05	0.250888	0.000562526	0.890716	0.0144311	0.229831	0.00307752	11
axo04894-r_at	amiloride-sensitive cation channel 1, neuronal isoform 2 [Homo sapiens]	ACCN1	0.38392	2.67e-05	2.39e-06	0.0554994	0.000568515	0.816768	0.734408	0.0469814	0.00765363	1
axo28765-f_at	FAT3	FAT3	0.0599615	0.000254441	0.000169427	0.101064	0.000569438	0.410937	0.0253877	0.0274317	0.0677057	1
axo10676-f_at	neuronal cell adhesion molecule isoform B precursor [Homo sapiens]	NRCAM	0.0732833	6.82e-05	0.00130019	0.0282359	0.000634755	0.670746	0.0494898	0.0161075	0.474459	1
axo19551-f_at	pseudouridylate synthase 3 [Homo sapiens]	PUS3	0.0582407	0.000530003	0.0347325	0.364733	0.000699961	0.622713	0.0111955	0.272896	0.0119291	6
axo24743-f_at	No Hit	No Hit	0.0682734	0.000841261	0.00222251	0.384259	0.000816802	0.706676	0.0918831	0.158405	0.0244269	9
axo14683-f_at	megalencephalic leukoencephalopathy with subcortical cysts 1 gene product [Homo sapiens]	MLC1	0.527566	0.000661423	0.0008252	0.0985573	0.000869177	0.159979	0.039065	0.281404	0.676666	3
axo04465-r_at	src kinase associated phosphoprotein 1 isoform 2 [Homo sapiens]	SKAP1	0.188635	0.00225029	1.29e-05	0.371705	0.0010642	0.968981	0.013986	0.317824	0.00853327	1
axo23752-r_at	GDNF family receptor alpha 2 [Gallus gallus]	GFRA2	0.0555642	0.00029212	0.0103358	0.030438	0.00109403	0.597988	0.0532357	0.021521	0.182556	1
axo00330-f_at	cyclin-dependent kinase inhibitor 2C [Homo sapiens]	CDKN2C	0.445778	1.65e-05	0.0966682	0.0181429	0.00110424	0.8434	0.253877	0.0668377	0.006902	1
axo10630-f_at	jumonji, AT rich interactive domain 2 protein [Homo sapiens]	JARID2	0.596453	1.44e-07	0.0380324	0.0216886	0.00130292	0.637382	0.51459	0.0305385	0.000729681	6
axo26108-f_at	Prox1	Prox1	0.174102	6.7e-05	0.0382622	0.0123331	0.00135573	0.447929	0.0206953	0.0543411	0.242204	10
axo24780-f_at	No Hit	No Hit	0.0727329	0.000132421	2.29e-06	0.368243	0.00149535	0.606286	0.0292581	0.217647	0.00198665	9
axo08762-f_at	splicing factor, arginine/serine-rich 2 [Homo sapiens]	SFRS2	0.0562598	0.000357048	0.0155266	0.402752	0.00174313	0.0465673	0.402658	0.0593542	0.021783	6
axo25906-f_at	LRIG1	LRIG1	0.443668	5.36e-05	0.000828115	0.0573942	0.00186797	0.189813	0.00937397	0.300113	0.0223841	1
axo13089-r_at	Ras-GTPase activating protein SH3 domain-binding protein 2 isoform a [Homo sapiens]	G3BP2	0.0719628	0.000165952	0.878423	0.275754	0.00189597	0.745938	0.0414417	0.00346196	0.0155545	6
axo28268-f_at	No Hit	No Hit	0.881442	0.000520866	2.15e-05	0.116916	0.00205713	0.961354	0.958021	0.0793844	0.0197207	1
axo02691-f_at	ephrin receptor EphA5 isoform b precursor [Homo sapiens]	EPHA5	0.0851738	1.36e-06	7.63e-06	0.0119242	0.00225253	0.499738	0.00772289	0.00926182	0.0168518	1
axo07701-f_at	cystathionase isoform 1 [Homo sapiens]	CTH	0.342745	4.94e-05	0.185192	0.0916199	0.00229313	0.458892	0.286081	0.00790392	0.0173318	9
axo17625-f_at	placenta-specific 9 [Homo sapiens]	PLAC9	0.0911459	0.000135754	0.0332474	0.121542	0.0024743	0.541033	0.219257	0.269805	0.00641375	1
axo04277-f_at	protein tyrosine phosphatase, receptor type, D isoform 5 precursor [Homo sapiens]	PTPRD	0.130816	0.00133156	0.000704944	0.195435	0.00252366	0.792977	0.223381	0.512221	0.00993054	1
axo11293-f_at	dynamin 1-like isoform 3 [Homo sapiens]	DNM1L	0.181366	7.38e-05	0.023423	0.114208	0.00265493	0.374234	0.00664364	0.218251	0.0676376	6
axo06950-f_s_at	triosephosphate isomerase 1 isoform 2 [Homo sapiens]	TPI1	0.747494	0.000569742	0.0002215	0.0890998	0.00283546	0.94612	0.56939	0.169666	0.0110154	11
axo08487-r_at	mitogen-activated protein kinase 6 [Homo sapiens]	MAPK6	0.0841397	0.000211064	0.0202053	0.0565771	0.00365352	0.682564	0.0179009	0.0439853	0.105302	6
axo28214-f_at	miR-125b-2	miR-125b-2	0.343177	0.00350216	0.000159443	0.652236	0.00396877	0.639865	0.00628542	0.342132	1.26e-05	1
axo06909-f_at	zinc finger family member 674 isoform 2 [Homo sapiens]	ZNF674	0.555901	0.000473064	0.00254672	0.0919952	0.00402106	0.186706	0.0364353	0.289591	0.143072	6
axo11190-f_at	lymphocyte cytosolic protein 2 [Homo sapiens]	LCP2	0.153251	0.00393846	0.00017014	0.626176	0.00403798	0.442506	0.0170488	0.617732	0.18349	9
axo14966-r_at	family with sequence similarity 19 (chemokine (C-C motif)-like), member A5 isoform 2 [Homo sapiens]	FAM19A5	0.105499	0.000274165	0.000300947	0.0673264	0.00421599	0.463424	0.549416	0.213385	0.0108366	1
axo10395-f_at	eukaryotic translation termination factor 1 [Homo sapiens]	ETF1	0.106445	4.52e-05	0.255539	0.148633	0.0043838	0.851916	0.592632	0.108971	0.00242109	6
axo13848-f_at	sentrin/SUMO-specific protease 1 [Homo sapiens]	SENP1	0.124656	0.000831053	0.00452731	0.26949	0.00446017	0.310582	0.00919592	0.75484	0.245528	6
axo07274-f_at	fatty acid binding protein 7, brain [Homo sapiens]	FABP7	0.197876	0.000120861	0.989822	0.0435415	0.00455839	0.568244	0.110194	0.0370667	0.0166558	1
axo26217-f_at	SOX6	SOX6	0.0976686	4.01e-05	0.0319139	0.117542	0.00472002	0.762842	0.203871	0.128544	0.0045106	1
axo01557-r_at	sec1 family domain containing 2 [Homo sapiens]	SCFD2	0.0632763	0.000800768	0.000599356	0.295835	0.00472847	0.616533	0.83929	0.155051	0.00990074	1
axo04911-r_at	transmembrane protein 22 [Homo sapiens]	TMEM22	0.0597114	0.00034603	4.28e-07	0.217187	0.00481299	0.851547	0.939923	0.222955	0.00837191	1
axo24086-f_at	PREDICTED: similar to Hexosaminidase domain-containing protein [Taeniopygia guttata]	HEXDC	0.0841822	0.0109004	7.17e-06	0.447253	0.00497528	0.841887	0.000203687	0.636236	0.100015	8
axo16178-f_at	vacuolar protein sorting 13C protein isoform 1A [Homo sapiens]	VPS13C	0.237322	0.00131208	0.00153376	0.147739	0.00609171	0.453568	0.0200252	0.068139	0.669188	10
axo10224-f_at	mitochondrial phosphoenolpyruvate carboxykinase 2 isoform 1 precursor [Homo sapiens]	PCK2	0.624614	0.00012256	0.00800808	0.1125	0.00615838	0.0448297	0.368171	0.00815987	0.021538	9
axo27308-f_at	PTPRD	PTPRD	0.217308	0.000108264	0.000921354	0.0463184	0.00701509	0.943331	0.0678553	0.0838999	0.0246088	1
axo28176-f_at	CRIM1	CRIM1	0.537668	6.2e-06	0.00585325	0.0101634	0.00720345	0.456643	0.326934	0.00919442	0.0126603	1
axo08411-f_s_at	pyruvate kinase, muscle isoform M2 [Homo sapiens]	PKM2	0.479828	1.72e-05	0.08995	0.0559424	0.00722086	0.47887	0.0120238	0.0737158	0.000306546	9
axo13864-f_at	LIM and cysteine-rich domains 1 [Homo sapiens]	LMCD1	0.160004	4.61e-05	0.579466	0.0305821	0.00742371	0.215137	0.00567628	0.182062	0.0741234	1
axo27847-f_at	FGFRL1	FGFRL1	0.354222	0.00301607	0.000242027	0.36207	0.00786854	0.739547	0.854841	0.296709	0.00632889	1
axo28004-f_at	NFIA	NFIA	0.540146	4.95e-06	0.000192981	0.00520592	0.00828906	0.756942	0.799138	0.0337573	0.006178	1
axo11216-f_at	myogenic factor 5 [Homo sapiens]	MYF5	0.0539869	0.000809758	0.000781585	0.0463872	0.00850286	0.186493	0.142094	0.192579	0.0702001	1
axo17579-f_at	RGM domain family, member B [Homo sapiens]	RGMB	0.5336	0.0309591	6.22e-06	0.217452	0.008646	0.987895	0.0305473	0.352837	0.174343	2
axo27640-f_at	No Hit	No Hit	0.071998	0.00012419	0.0118676	0.0589517	0.00884981	0.402448	0.182289	0.039851	0.0313198	1
axo08408-f_s_at	pyruvate kinase, muscle isoform M2 [Homo sapiens]	PKM2	0.939577	2.67e-05	0.104312	0.0521224	0.00916742	0.293441	0.0513088	0.0420149	0.00285823	9
axo06603-f_at	SLIT and NTRK-like family, member 2 [Homo sapiens]	SLITRK2	0.0648941	0.0101991	3.62e-05	0.540756	0.00940428	0.829334	0.0265111	0.673005	0.6007	2
axo05223-f_at	survival of motor neuron 1, telomeric isoform d [Homo sapiens]	SMN1	0.746447	0.00534619	0.000103346	0.223161	0.00951537	0.445536	0.148546	0.490735	0.0123749	6
axo29426-f_at	ADAMTS3	ADAMTS3	0.0594259	0.00061153	0.000151106	0.170633	0.0103346	0.543914	0.0140684	0.101695	0.12251	1
axo04235-f_at	tyrosyl-tRNA synthetase 2, mitochondrial [Homo sapiens]	YARS2	0.19905	0.0121993	0.000116982	0.386858	0.0115911	0.35489	0.328848	0.974793	0.0267474	6
axo01421-f_at	oligonucleotide/oligosaccharide-binding fold containing 2A [Homo sapiens]	OBFC2A	0.209368	3.71e-05	0.428078	0.143636	0.0116772	0.137689	0.807998	0.0285536	0.0093132	6
axo15770-f_at	fibroblast growth factor receptor 3 isoform 1 precursor [Homo sapiens]	FGFR3	0.0973131	1.09e-05	0.000244641	0.00472469	0.0118491	0.187671	0.248669	0.00134888	0.0157378	1
axo18438-r_at	zinc finger, DHHC-type containing 6 [Homo sapiens]	ZDHHC6	0.101473	1.13e-05	0.00645311	0.0404155	0.0122555	0.208454	0.0402265	0.0321006	0.0372236	6
axo20529-f_at	estrogen-related receptor gamma isoform 2 [Homo sapiens]	ESRRG	0.271473	9.62e-05	0.192835	0.159435	0.0123956	0.288602	0.640492	0.0140203	0.000584202	6
axo16215-f_at	THUMP domain containing 1 [Homo sapiens]	THUMPD1	0.200279	0.00979579	6.21e-05	0.767361	0.0124067	0.30774	0.0286396	0.190573	0.932873	8
axo18031-f_at	tumor necrosis factor, alpha-induced protein 1 [Homo sapiens]	TNFAIP1	0.126128	0.0130226	0.000229751	0.0070055	0.0124575	0.0921532	0.90567	0.953022	0.122128	2
axo08825-f_at	small nuclear ribonucleoprotein polypeptide A' [Homo sapiens]	SNRPA1	0.117249	0.00275412	0.00172564	0.333233	0.0131904	0.700575	0.00677826	0.683137	0.0658352	6
axo10449-f_at	integrin, beta-like 1 (with EGF-like repeat domains) [Homo sapiens]	ITGBL1	0.67966	0.00104901	2.28e-05	0.0824134	0.0143436	0.688421	0.448571	0.0131806	0.0629129	1
axo01640-f_at	hypothetical protein LOC219557 [Homo sapiens]	C7orf62	0.391715	0.017718	2.22e-05	0.453538	0.0146317	0.852523	0.000790357	0.422668	0.179387	11
axo15281-r_at	mitochondrial tryptophanyl tRNA synthetase 2 isoform 1 precursor [Homo sapiens]	WARS2	0.0761034	0.0010819	0.000467442	0.18791	0.0152525	0.625031	0.227996	0.0830393	0.0447948	6
axo02391-f_at	phosphatidic acid phosphatase type 2A isoform 2 [Homo sapiens]	PPAP2A	0.126844	0.00261891	0.000315298	0.0389349	0.0160247	0.777529	0.00601693	0.204426	0.912754	11
axo27243-f_at	BICD2	BICD2	0.322233	1.2e-05	0.356205	0.00477429	0.0163355	0.444321	0.359815	0.0456725	0.00200832	6
axo13511-r_at	cell recognition molecule Caspr2 precursor [Homo sapiens]	CNTNAP2	0.678516	0.00323767	0.000262797	0.0728695	0.0191637	0.3031	0.083459	0.200564	0.361704	10
axo20058-f_at	tweety 2 isoform 1 [Homo sapiens]	TTYH2	0.0848643	0.000795753	0.00806631	0.0198433	0.0192207	0.267195	0.0121547	0.0425095	0.6594	3
axo28182-f_at	BCL7A	BCL7A	0.241925	4.11e-05	0.621331	0.0119362	0.0201801	0.902651	0.0026623	0.0129991	0.0815255	6
axo03669-r_at	PREDICTED: similar to coiled-coil domain containing 63 [Homo sapiens]	CCDC63	0.291479	3.38e-05	0.0698612	0.0713658	0.0216117	0.358608	0.0423659	0.0114657	0.00561239	9
axo01268-f_at	iduronate-2-sulfatase isoform a precursor [Homo sapiens]	IDS	0.0869307	0.0270514	0.000171604	0.821143	0.0220402	0.748683	0.501328	0.970034	0.0162298	10
axo28656-f_at	No Hit	No Hit	0.10375	5.77e-06	0.00617624	0.300771	0.0226029	0.0183833	7.56e-05	0.0113636	0.347526	3
axo02235-f_x_at	harbinger transposase derived 1 [Homo sapiens]	HARBI1	0.0872004	0.01214	0.000307351	0.550391	0.0226591	0.470457	0.0131741	0.24765	0.490108	8
axo10743-f_at	X-box binding protein 1 isoform XBP1(U) [Homo sapiens]	XBP1	0.114637	5.49e-05	0.133966	0.342234	0.0242253	0.0384264	0.00420446	0.0795336	0.0739517	9
axo27912-f_at	No Hit	No Hit	0.787255	0.00199818	5.17e-05	0.0745741	0.0266193	0.981534	0.431594	0.0908554	0.0706967	1
axo25825-f_at	No Hit	No Hit	0.983224	0.00990286	0.00016478	0.389377	0.0279484	0.389988	0.473419	0.205149	0.0454897	1
axo01840-f_at	leucine-rich repeats and immunoglobulin-like domains 3 isoform 2 [Homo sapiens]	LRIG3	0.393689	0.00195925	0.000719789	0.165465	0.0282866	0.85071	0.232039	0.187004	0.0226409	1
axo09406-f_s_at	phosphatidic acid phosphatase type 2A isoform 1 [Homo sapiens]	PPAP2A	0.562047	0.0021676	0.000237359	0.0915895	0.0297323	0.93013	0.0347164	0.11852	0.17654	11
axo18306-r_at	mitochondrial ribosomal protein S14 [Homo sapiens]	MRPS14	0.810004	0.00204553	3.2e-06	0.412764	0.0300183	0.293891	0.15031	0.175146	0.0028141	1
axo19127-f_at	chondrolectin precursor [Homo sapiens]	CHODL	0.0602234	0.00290151	0.000293165	0.61493	0.0308226	0.618171	0.00192134	0.974841	0.00641974	8
axo29676-f_at	Ammecr1	Ammecr1	0.0744262	7.5e-05	0.00421391	0.0930577	0.0313632	0.046052	0.00608959	0.790265	0.0375998	8
axo25658-f_at	No Hit	No Hit	0.250016	0.0438784	3.56e-05	0.746973	0.0321375	0.929757	0.333829	0.710849	0.000432755	1
axo00681-f_at	hypothetical protein LOC150678 [Homo sapiens]	MYEOV2	0.112456	0.000242766	0.0437964	0.266073	0.0322319	0.248612	0.0965423	0.0415055	0.00341439	1
axo11824-f_at	platelet-derived growth factor receptor-like protein [Homo sapiens]	PDGFRL	0.304786	0.000654413	0.00373388	0.0363079	0.033925	0.465061	0.00760195	0.0202142	0.188742	1
axo08410-f_at	pyruvate kinase, muscle isoform M2 [Homo sapiens]	PKM2	0.862746	0.00022861	0.0023128	0.164212	0.0362754	0.372997	0.102565	0.0622168	0.00319635	9
axo01381-f_at	otospiralin [Homo sapiens]	OTOS	0.0779384	0.000428041	0.0103632	0.133787	0.0363946	0.751792	0.249864	0.0680706	0.0443061	1
axo19437-r_at	chromosome 1 open reading frame 21 [Homo sapiens]	C1orf21	0.0526226	0.00360862	0.00223622	0.80991	0.0371698	0.33356	0.0198407	0.571218	0.00573604	1
axo09530-f_at	leukotriene A4 hydrolase [Homo sapiens]	LTA4H	0.910117	6.78e-05	0.0608165	0.143448	0.0386729	0.187129	0.0191038	0.0491008	0.00244161	9
axo07711-r_at	D-amino-acid oxidase [Homo sapiens]	DAO	0.100722	0.00846203	0.000394279	0.90825	0.0397933	0.495446	0.0637981	0.660035	6.63e-05	1
axo01890-f_at	jagged 1 precursor [Homo sapiens]	JAG1	0.0524944	0.00340346	6.79e-06	0.108287	0.0421109	0.792163	0.0222139	0.209811	0.325811	11
axo19888-f_at	matrix-remodelling associated 8 [Homo sapiens]	MXRA8	0.121554	0.000153269	0.116371	0.0103794	0.0428857	0.0220374	0.0154228	0.415384	0.211021	7
axo31464-f_at	No Hit	No Hit	0.196109	0.00510088	0.000232776	0.281898	0.0431131	0.795449	0.185649	0.436107	0.0101287	1
axo06374-f_at	dachshund 2 isoform c [Homo sapiens]	DACH2	0.768289	0.0406853	4.59e-05	0.759425	0.0462542	0.341471	0.425744	0.193815	0.0581442	2
axo12198-r_at	KH domain containing, RNA binding, signal transduction associated 3 [Homo sapiens]	KHDRBS3	0.184296	0.016745	0.000147546	0.717934	0.0482224	0.564718	0.956124	0.530952	0.0462426	2
axo05760-r_at	cathepsin K preproprotein [Homo sapiens]	CTSK	0.357248	0.0296731	0.000125922	0.0197058	0.0486572	0.337364	0.116909	0.310348	0.4817	9
axo06845-r_at	wolframin [Homo sapiens]	WFS1	0.882219	0.000422989	0.0017341	0.0679912	0.0501497	0.229422	0.158163	0.0409541	0.0401158	9
axo01515-f_at	fibroblast growth factor binding protein 3 [Homo sapiens]	FGFBP3	0.480439	0.00250108	0.000272203	0.0304967	0.0509474	0.512546	0.65756	0.0234828	0.0409634	1
axo30718-f_at	RUFY4	RUFY4	0.308735	0.0190792	3.12e-05	0.109481	0.0533546	0.344988	0.626193	0.290501	0.0795102	10
axo01017-f_at	TBC1 domain family, member 20 [Homo sapiens]	TBC1D20	0.593323	7.54e-05	0.423416	0.0359837	0.056262	0.652759	0.111077	0.0276512	0.0153862	6
axo28302-f_at	No Hit	No Hit	0.596637	1.47e-05	0.0310286	0.024283	0.0667965	0.0477129	0.0669468	0.00551131	0.00655884	9
axo25836-f_at	No Hit	No Hit	0.421716	0.0233785	2.99e-05	0.0735597	0.0720211	0.721911	0.387639	0.450026	0.0509494	2
axo25896-f_at	RALGPS1	RALGPS1	0.0918325	0.00116736	0.000102868	0.4594	0.0800165	0.321749	0.000590938	0.56763	0.0963926	3
axo08185-f_at	matrix metalloproteinase 13 preproprotein [Homo sapiens]	MMP13	0.476393	8.1e-05	0.000185665	0.0809528	0.0856446	0.418724	0.00793124	0.118554	0.0012157	9
axo16245-f_at	elongation of very long chain fatty acids-like 2 [Homo sapiens]	ELOVL2	0.869809	0.00117404	0.000167868	0.0282513	0.0860565	0.394879	0.124744	0.140293	0.0181382	2
axo24047-f_at	PROD1	PROD1	0.100928	8.3e-05	0.008257	0.0945388	0.0862982	0.50694	0.0251882	0.0163098	0.00355545	9
axo03677-f_at	PREDICTED: hypothetical protein [Homo sapiens]	#N/A	0.0575756	0.0020173	0.00173247	0.0011913	0.0883474	0.165351	0.0268769	0.00949549	0.317318	3
axo07850-r_at	gamma-aminobutyric acid (GABA) receptor, rho 1 [Homo sapiens]	GABRR1	0.144066	0.00930677	1.02e-05	0.0825248	0.0897363	0.396164	0.0320261	0.171008	0.241719	2
axo15991-f_at	cytochrome P450, family 3, subfamily A, polypeptide 4 [Homo sapiens]	CYP3A4	0.961867	1.29e-05	0.127804	0.0295996	0.0906977	0.0416536	0.0244126	0.00902938	0.00915923	9
axo13338-f_at	dipeptidyl peptidase 10 isoform short [Homo sapiens]	DPP10	0.354743	0.0269737	7.2e-09	0.0883571	0.0997465	0.0116668	0.0691047	0.701248	0.736499	2
axo24309-f_at	catenin (cadherin-associated protein), alpha-like 1 [Xenopus laevis]	CTNNAL1	0.194811	0.00194164	0.00179047	0.476948	0.102844	0.188351	0.00542953	0.670157	0.0172133	8
axo16534-r_at	Fanconi anemia, complementation group L isoform 2 [Homo sapiens]	FANCL	0.0520606	0.0079277	7.08e-06	0.986887	0.103174	0.746491	0.0318598	0.761691	0.00661158	1
axo26439-f_at	No Hit	No Hit	0.578493	0.00129541	0.000157883	0.0509172	0.106589	0.95887	0.132898	0.0686454	0.0240794	9
axo06154-f_at	catechol-O-methyltransferase isoform MB-COMT [Homo sapiens]	COMT	0.972193	0.0035079	1.36e-05	0.283359	0.124455	0.174397	0.258342	0.0468289	0.063179	2
axo28253-f_at	No Hit	No Hit	0.878534	0.00303005	3.99e-05	0.0766675	0.124602	0.0540228	0.380823	0.0116953	0.0540458	2
axo09579-f_at	WNT1 inducible signaling pathway protein 1 isoform 1 precursor [Homo sapiens]	WISP1	0.248913	5.65e-05	0.982775	0.206277	0.126029	0.0117158	0.0438431	0.00112752	0.0270286	9
axo03836-f_at	PREDICTED: hypothetical protein [Homo sapiens]	LOC100131068	0.185022	0.0301493	1.51e-05	0.0174658	0.145291	0.0713333	0.864779	0.932855	0.14131	2
axo18300-f_at	carbonic anhydrase VII isoform 2 [Homo sapiens]	CA7	0.0584008	0.000796499	5.19e-06	0.0399686	0.149242	0.0140457	0.0361324	0.475273	0.123569	9
axo13856-f_at	transmembrane protein 97 [Homo sapiens]	TMEM97	0.152425	0.00040329	0.0142569	0.0704616	0.158088	0.364172	0.0575399	0.0702012	0.00236423	1
axo24149-f_at	hypothetical protein LOC100127872 [Xenopus (Silurana) tropicalis]	LOC100127872	0.107207	0.00215317	0.000321943	0.215293	0.16104	0.193485	0.00379305	0.797565	0.0436561	8
axo17541-r_at	LYR motif containing 4 [Homo sapiens]	LYRM4	0.0703105	0.000518984	0.0269514	0.77694	0.16312	0.311745	0.0159792	0.117792	0.00309688	1
axo09770-f_at	stomatin isoform a [Homo sapiens]	STOM	0.472378	0.00134847	0.000864216	0.0542979	0.167724	0.957279	0.233221	0.0471659	0.0262672	9
axo08328-f_at	pyrimidinergic receptor P2Y4 [Homo sapiens]	P2RY4	0.355375	0.00017447	0.00852238	0.254302	0.179316	0.226843	0.0209586	0.0750392	0.0033381	15
axo29167-f_at	Fosl2	Fosl2	0.346176	0.000432552	0.0102601	0.491045	0.183492	0.437733	0.00163427	0.204623	4.13e-05	9
axo27002-f_at	No Hit	No Hit	0.446914	0.00824672	1.3e-06	0.811579	0.192326	0.165856	0.0458277	0.202597	0.0926703	11
axo12493-r_at	THO complex 5 [Homo sapiens]	THOC5	0.167437	0.00223469	0.000551503	0.0970387	0.193249	0.164398	0.00476493	0.156545	0.13921	11
axo11002-f_at	integrin, alpha D precursor [Homo sapiens]	ITGAD	0.0817638	0.0028537	0.00192061	0.091474	0.202022	0.138401	0.0145072	0.517786	0.0463122	9
axo07311-f_at	L-arginine:glycine amidinotransferase precursor [Homo sapiens]	GATM	0.154704	0.027465	4.22e-05	0.429664	0.209584	0.610056	0.00556621	0.794983	0.0345285	8
axo05194-r_at	sorting nexin 18 isoform a [Homo sapiens]	SNX18	0.48306	4.93e-06	0.318368	0.10402	0.211113	0.00534703	0.0153605	0.018196	0.000525098	9
axo02856-f_at	transmembrane protein 37 [Homo sapiens]	TMEM37	0.385125	0.00141434	0.000883	0.00928106	0.211884	0.940532	0.289908	0.0750877	0.00371641	9
axo01920-f_at	integrin beta 1 binding protein 3 [Homo sapiens]	ITGB1BP3	0.11627	0.0322707	3e-05	0.0331392	0.212102	0.769696	0.0102439	0.271639	0.167881	8
axo06181-r_at	neuraminidase precursor [Homo sapiens]	NEU1	0.151631	0.00185232	6.03e-05	0.230487	0.245878	0.873061	0.0256075	0.167211	0.0128001	9
axo07398-f_at	acetyl-Coenzyme A acyltransferase 1 isoform a [Homo sapiens]	ACAA1	0.0762376	0.00751301	0.000661036	0.0291661	0.250838	0.308074	0.00899924	0.161835	0.217224	11
axo06990-r_at	aldehyde dehydrogenase 7 family, member A1 [Homo sapiens]	ALDH7A1	0.305144	0.0200298	8.09e-06	0.321036	0.258145	0.411333	0.0182672	0.726742	0.0663907	8
axo19967-f_at	protocadherin 7 isoform c precursor [Homo sapiens]	PCDH7	0.0757547	2.03e-05	0.0195805	0.12216	0.259409	0.437704	0.00312732	0.0271365	0.00213481	9
axo06901-r_at	G protein-coupled receptor 85 [Homo sapiens]	GPR85	0.0665339	0.000907844	0.00163517	0.199877	0.272087	0.22759	0.0137034	0.963278	0.00136092	8
axo05332-f_at	transcobalamin II precursor [Homo sapiens]	TCN2	0.539491	8.29e-05	0.169567	0.11577	0.273525	0.0110324	0.0609524	0.00819005	0.0184578	4
axo04548-f_at	solute carrier family 39, member 7 [Homo sapiens]	SLC39A7	0.127993	6.83e-05	0.943748	0.971762	0.283193	0.0071314	0.0136523	0.0702985	0.0253157	9
axo25573-f_at	PTX$	PTX4	0.327497	0.0241791	2.54e-05	0.417204	0.313249	0.498503	0.0506948	0.246741	0.113859	9
axo00282-f_at	carboxylesterase 1 isoform a precursor [Homo sapiens]	CES1	0.844299	0.000332303	0.0112566	0.476972	0.316151	0.0981309	0.0485733	0.0127522	0.00802287	9
axo16728-f_at	CNDP dipeptidase 2 [Homo sapiens]	CNDP2	0.0869344	0.000198823	0.898254	0.021259	0.321752	0.801637	0.0547459	0.00603181	0.0237143	9
axo25988-f_at	TAT	TAT	0.25056	0.0158745	0.000142219	0.901665	0.323084	0.684315	0.0229533	0.606274	0.000488484	1
axo27672-f_at	No Hit	No Hit	0.407135	0.0280627	4.76e-07	0.0234196	0.328221	0.0558314	0.157741	0.128451	0.664503	11
axo03396-r_at	fin bud initiation factor homolog [Homo sapiens]	FIBIN	0.271519	3.68e-05	0.327013	0.605656	0.360102	0.13874	0.00174169	0.0307848	0.00114817	9
axo10587-f_at	hypothetical protein LOC755 [Homo sapiens]	C21orf2	0.21466	0.00177154	0.00081043	0.123183	0.445622	0.0403272	0.341084	0.00930161	0.145238	5
axo13866-f_at	ERO1-like [Homo sapiens]	ERO1L	0.0707314	3.62e-05	0.423378	0.319731	0.448695	0.0783598	0.00967723	0.0996931	0.00953608	9
axo16669-f_at	ADP-ribosylation factor-like 10C [Homo sapiens]	ARL8B	0.0592293	0.000980657	0.000169926	0.15638	0.471444	0.967983	0.0272392	0.134584	0.0152273	9
axo11367-r_at	ATPase, H+ transporting, lysosomal accessory protein 2 [Homo sapiens]	ATP6AP2	0.184039	0.0026215	0.000300042	0.438794	0.494767	0.166798	0.0262903	0.252847	0.044474	9
axo29361-f_at	No Hit	0	0.0944837	0.0024655	0.000134574	0.399695	0.537694	0.264296	0.0279452	0.685103	0.0373369	9
axo07606-f_at	cysteine dioxygenase [Homo sapiens]	No Hit	0.10147	9.64e-05	0.000635215	0.495938	0.559188	0.38531	0.00650627	0.00404371	0.00314392	1
axo07102-f_at	cysteine-rich protein 1 (intestinal) [Homo sapiens]	CRIP1	0.0878454	0.0246611	0.000167275	0.00496301	0.56323	0.883568	0.0360984	0.00391374	0.190766	13
axo08179-f_at	matrix metalloproteinase 3 preproprotein [Homo sapiens]	MMP3	0.186553	0.000987732	0.000172622	0.349452	0.565879	0.142779	0.0185872	0.326516	0.00515182	9
axo05839-f_at	acetyl-Coenzyme A acyltransferase 1 isoform b [Homo sapiens]	ACAA1	0.282129	0.015225	5.1e-07	0.697964	0.605905	0.342947	0.00804342	0.41535	0.0485487	11
axo13874-f_at	exostosin 1 [Homo sapiens]	EXT1	0.241847	0.000223953	0.00240743	0.363935	0.626673	0.283966	0.00531908	0.0909872	0.0017085	9
axo09996-f_at	carcinoembryonic antigen-related cell adhesion molecule 5 preproprotein [Homo sapiens]	CEACAM5	0.218409	0.00017249	0.016176	0.125398	0.681519	0.359775	0.00320125	0.034839	0.00560267	9
axo09567-f_at	carboxylesterase 2 isoform 1 [Homo sapiens]	CES2	0.0728364	0.00030152	0.00186456	0.314941	0.69428	0.100788	0.010038	0.0518082	0.00451496	9
axo06703-r_at	coiled-coil domain containing 153 [Homo sapiens]	CCDC153	0.188261	0.000189902	0.00732001	0.234262	0.727053	0.0767466	0.00955696	0.226742	0.00496701	9
axo17545-f_at	ATPase type 13A1 [Homo sapiens]	ATP13A1	0.279952	8.58e-05	0.0399753	0.598234	0.728003	0.13093	0.000986081	0.0781549	0.00403695	9
axo27597-f_at	No Hit	No Hit	0.533821	0.0498156	1.09e-06	0.599905	0.754947	0.0692748	0.319981	0.123741	0.351635	2
axo09237-f_at	phospholipase A2, group VI isoform a [Homo sapiens]	PLA2G6	0.0848383	0.00992935	0.00014722	0.968702	0.773356	0.0247719	0.489591	0.0282509	0.298839	14
axo00760-f_at	Hermansky-Pudlak syndrome 1 protein isoform a [Homo sapiens]	HPS1	0.10875	0.00799603	3.53e-05	0.0236966	0.807396	0.397391	0.0778339	0.0508783	0.0550178	9
axo06180-r_at	neuraminidase precursor [Homo sapiens]	NEU1	0.0896564	0.00213877	9e-05	0.467456	0.813654	0.659266	0.00925436	0.254172	0.00728446	9
axo13227-f_at	six transmembrane epithelial antigen of the prostate [Homo sapiens]	STEAP1	0.126196	8.22e-05	0.00414984	0.889609	0.82922	0.19748	0.00502605	0.0941499	0.000223563	9
axo27281-f_at	No Hit	No Hit	0.151477	0.000335097	0.0010428	0.0345154	0.841815	0.276185	0.0336166	0.000752287	0.00830465	1
axo24420-f_at	unnamed protein product [Macaca fascicularis]	0	0.816254	0.0363676	8.88e-06	0.665858	0.930572	0.462559	0.00538246	0.319724	0.00935971	2
axo12601-f_at	cartilage paired-class homeoprotein 1 [Homo sapiens]	ALX1	0.243705	0.0330581	1.29e-06	0.335606	0.947594	0.894626	0.0655788	0.14042	0.0394567	2
axo29157-f_at	ADAM7	ADAM7	0.0687487	0.00158627	4.54e-05	0.69067	0.983279	0.641844	0.00451671	0.390285	0.00446759	9

## Sheet: Significant for Amputation Site
Supplemental Table 1.Probesets with interaction and cell cycle p>0.05, and ampuation site p<=0.05.
			Interaction	Cell Population	Amputation Site
Probe ID	Gene Name	Gene Symbol	Probability	Probability	Probability	Cluster ID
axo00912-f_at	delta-notch-like EGF repeat-containing transmembrane [Homo sapiens]	DNER	0.237322	0.167144	2.98464e-05	2
axo01098-r_at	EF hand domain family, member B [Homo sapiens]	EFHB	0.166348	0.10373	3.92979e-05	11
axo02796-f_at	testis specific, 10 [Homo sapiens]	TSGA10	0.958719	0.100327	4.09944e-06	2
axo03218-f_at	NOL1/NOP2/Sun domain family 4 protein [Homo sapiens]	NSUN4	0.170358	0.368389	7.75662e-06	2
axo03332-f_at	periphilin 1 isoform 4 [Homo sapiens]	PPHLN1	0.136647	0.30385	4.84859e-05	2
axo04283-r_at	ganglioside-induced differentiation-associated protein 1 isoform b [Homo sapiens]	GDAP1	0.442942	0.39545	2.03785e-06	2
axo05004-f_at	TOX high mobility group box family member 2 isoform b [Homo sapiens]	TOX2	0.054791	0.119447	1.08e-05	2
axo05456-r_at	hypothetical protein LOC127003 [Homo sapiens]	C1orf194	0.130426	0.0988061	8.8717e-06	11
axo07057-r_at	Werner syndrome protein [Homo sapiens]	WRN	0.500369	0.176816	2.28149e-05	11
axo07791-f_at	coagulation factor XIII B subunit precursor [Homo sapiens]	F13B	0.524737	0.0881669	1.34349e-05	11
axo08566-f_at	protein tyrosine phosphatase, non-receptor type 6 isoform 1 [Homo sapiens]	PTPN6	0.35839	0.0919168	6.50236e-05	9
axo10415-r_at	cell cycle progression 2 protein isoform 1 [Homo sapiens]	TBRG4	0.441639	0.26419	3.92566e-05	2
axo11608-f_at	ubiquinol-cytochrome c reductase hinge protein [Homo sapiens]	UQCRH	0.883709	0.106401	1.11689e-05	2
axo14045-f_at	thymus high mobility group box protein TOX [Homo sapiens]	TOX	0.0797183	0.198364	2.77447e-07	2
axo16344-r_at	cleavage and polyadenylation specific factor 3-like [Homo sapiens]	CPSF3L	0.141876	0.0615756	9.34118e-05	8
axo16577-f_at	EF-hand domain (C-terminal) containing 1 [Homo sapiens]	EFHC1	0.90613	0.380907	4.84776e-06	2
axo16916-r_at	peroxisomal trans-2-enoyl-CoA reductase [Homo sapiens]	PECR	0.668376	0.938191	8.40921e-06	2
axo17581-f_at	tubulin, gamma complex associated protein 6 [Homo sapiens]	TUBGCP6	0.792939	0.780541	1.98776e-05	2
axo18724-f_at	hypothetical protein LOC79095 [Homo sapiens]	C9orf16	0.62728	0.904356	2.0317e-05	13
axo19027-r_at	zinc finger, MYM domain containing 1 [Homo sapiens]	ZMYM1	0.578681	0.326248	1.68107e-05	2
axo24879-f_at	No Hit	No Hit	0.272369	0.893334	1.64129e-05	2
axo25381-f_at	No Hit	No Hit	0.496806	0.444923	6.51844e-06	2
axo28876-f_at	No Hit	No Hit	0.476148	0.245242	3.16782e-05	2
axo30078-f_at	No Hit	No Hit	0.0637399	0.0546007	1.74126e-05	9
