# Supplementary material for: Positional plasticity in regenerating Amybstoma mexicanum limbs is associated with cell proliferation and pathways of cellular differentiation
Source: BMC Dev Biol. 2015 Nov 23;15:45. doi: 10.1186/s12861-015-0095-4 (PMC4657325; doi:10.1186/s12861-015-0095-4)
Supplement: Additional file 4: Table S2. — Prioritized list of 67 probesets that registered signficant differences in expression between EB/Apical-LB versus Basal-LB. (XLSX 55 kb) [file 12861_2015_95_MOESM4_ESM.xlsx]

## Sheet: Significant_Genes_RV.txt
Supplemental Table 2. Prioritized list of 67 probesets that registered siginficant differences in expression between
EB/Apical-LB versus Basal-LB.
Expression Higher EB/Apical-LB
Probe ID	Gene ID	Gene Name
axo16348-f_at	ASB6	Ankyrin repeat and SOCS box protein 6
axo27243-f_at	BICD2	Protein bicaudal D homolog 2
axo16728-f_at	CNDP2	Cytosolic non-specific dipeptidase
axo07701-f_at	CTH	Cystathionine gamma-lyase
axo12463-f_at	EBNA1BP2	EBNA1 binding protein 2	Interacts with FGFBP3 which was higher in Basal-LB
axo20529-f_at	ESRRG	Estrogen-related receptor gamma
axo10395-f_at	ETF1	Eukaryotic peptide chain release factor subunit 1
axo13055-f_at	HBP1	HMG box-containing protein 1
axo10630-f_at	JARID2	Jumonji, AT rich interactive domain 2
axo01421-f_at	NABP1	Nucleic acid binding protein 1
axo08342-r_at	PAWR	PRKC apoptosis WT1 regulator protein
axo08408-f_s_at	PKM2	Pyruvate kinase, muscle
axo05223-f_at	SMN1	Survival motor neuron protein
axo00433-f_at	SPSB4	SPRY domain-containing SOCS box protein 4
axo09770-f_at	STOM	Stomatin
axo01017-f_at	TBC1D20	TBC1 domain family member 20
axo02856-f_at	TMEM37	Voltage-dependent calcium channel gamma-like subunit
axo06950-f_s_at	TPI1	Triosephosphate isomerase 1
axo06845-r_at	WFS1	Wolfram syndrome 1
axo24743-f_at	unknown	unknown
Expression Higher Basal-LB
Probe ID	Gene ID	Gene Name
axo04894-r_at	ASIC2	Acid sensing (proton gated) ion channel 2
axo03135-r_at	C1QTNF1	Complement C1q tumor necrosis factor-related protein 1
axo02696-f_at	C1QTNF6	Complement C1q tumor necrosis factor-related protein 6
axo12103-f_at	CDC42EP3	Cdc42 effector protein 3
axo18045-f_at	CDH19	Cadherin-19
axo19638-f_at	CDH20	Cadherin-20
axo09845-f_at	CDKL1	Cyclin-dependent kinase-like 1
axo00330-f_at	CDKN2C	Cyclin-dependent kinase 4 inhibitor C
axo07656-f_at	COL9A2	Collagen alpha-2(IX) chain
axo17508-f_at	CPA6	Carboxypeptidase A6
axo10015-r_at	CRABP1	Cellular retinoic acid-binding protein 1
axo28176-f_at	CRIM1	Cysteine-rich motor neuron 1 protein
axo16245-f_at	ELOVL2	Elongation of very long chain fatty acids protein 2
axo00121-r_at	EMILIN3	EMILIN-3
axo07274-f_at	FABP7	Fatty acid-binding protein, brain
axo14966-r_at	FAM19A5	Protein FAM19A5
axo01515-f_at	FGFBP3	Fibroblast growth factor-binding protein 3
axo15770-f_at	FGFR3	Fibroblast growth factor receptor 3
axo27847-f_at	FGFRL1	Fibroblast growth factor receptor-like 1
axo07288-f_at	FOXC1	Forkhead box protein C1
axo06557-f_at	GAS2	Growth arrest-specific protein 2
axo07097-r_at	GDF5	Growth/differentiation factor 5
axo23752-r_at	GFRA2	GDNF family receptor alpha-2
axo13096-r_at	LPHN2	Latrophilin-2
axo27640-f_at	Megf10	Multiple epidermal growth factor-like domains protein 10
axo00681-f_at	MYEOV2	Myeloma-overexpressed gene 2 protein
axo11216-f_at	MYF5	Myogenic factor 5
axo24375-f_at	MYH7B	Myosin-7B
axo28004-f_at	NFIA	Nuclear factor 1 A-type
axo01256-r_at	OSR1	Protein odd-skipped-related 1
axo28016-f_at	PCDH8	Protocadherin-8
axo17625-f_at	PLAC9	Placenta-specific protein 9
axo04277-f_at	PTPRD	Receptor-type tyrosine-protein phosphatase delta
axo18661-f_at	RASL11B	Ras-like protein family member 11B
axo17422-f_at	RGMA	Repulsive guidance molecule family member a
axo17577-f_at	RGMB	Repulsive guidance molecule family member b
axo05140-r_at	RPE65	Retinoid isomerohydrolase
axo01557-r_at	SCFD2	Sec1 family domain-containing protein 2
axo06341-f_at	SERPINE2	Glia-derived nexin
axo24568-f_at	SETBP1	SET-binding protein 1
axo26217-f_at	SOX6	Transcription factor SOX-6
axo24180-f_at	TCF7L2	Transcription factor 7-like 2
axo20196-r_at	TGFBR2	TGF-beta receptor type-2
axo04911-r_at	SLC35G2	Solute carrier family 35, member G2
axo19589-f_at	TMEM47	Transmembrane protein 47
axo28268-f_at	ZCCHC24	Zinc finger CCHC domain-containing protein 24
